# Supplementary material for: Specific and Sensitive Detection of Tartrazine on the Electrochemical Interface of a Molecularly Imprinted Polydopamine-Coated PtCo Nanoalloy on Graphene Oxide
Source: Biosensors (Basel). 2022 May 11;12(5):326. doi: 10.3390/bios12050326 (PMC9138349; doi:10.3390/bios12050326)
Supplement: Supplementary file 1 [file biosensors-12-00326-s001.zip]

Archive with 1 entries (1 files):
- biosensors-1708557-supplementary.pdf
